# Supplementary material for: Automated SSHHPS Analysis Predicts a Potential Host Protein Target Common to Several Neuroinvasive (+)ssRNA Viruses
Source: Viruses. 2023 Feb 15;15(2):542. doi: 10.3390/v15020542 (PMC9961674; doi:10.3390/v15020542)
Supplement: Supplementary file 1 [file viruses-15-00542-s001.zip]

Archive with 1 entries (1 files):
- viruses-2119055-supplementary.pdf
